# Supplementary material for: Development of a Cutting Technique Modification Training Program and Evaluation of its Effects on Movement Quality and Cutting Performance in Male Adolescent American Football Players
Source: Sports (Basel). 2023 Sep 17;11(9):184. doi: 10.3390/sports11090184 (PMC10534889; doi:10.3390/sports11090184)
Supplement: Supplementary file 1 [file sports-11-00184-s001.zip]

Archive with 1 entries (1 files):
- sports-2586579-supplementary.xlsx
