# Supplementary material for: Development of a Cutting Technique Modification Training Program and Evaluation of its Effects on Movement Quality and Cutting Performance in Male Adolescent American Football Players
Source: Sports (Basel). 2023 Sep 17;11(9):184. doi: 10.3390/sports11090184 (PMC10534889; doi:10.3390/sports11090184)
Supplement: Supplementary file 1 [file sports-11-00184-s001.zip › sports-2586579-supplementary.xlsx]

## Sheet: Training
Session	Week	Phase	Exercise #	Exercise title	Description	Cutting angle [°]	Perceived max. speed [%]	Sets	Run-up distance [m]	Exit distance [m]	Total distance [m]	Total CODs	Total decelerations	Target kinematic #	Video demonstrations	Verbal feedback	Video feedback	Implements used	Stimulus
1	1	1	1	5 m acceleration to deceleration	2x 5 m run-up, stop	-	100%	10	2x5	0	100	0	20	4, 7	Before each set	Every set (100%)	N/A	Helmets	N/A
			2	Acceleration to 45° sidestep to deceleration	5 m run-up, 45° sidestep, 5 m exit, stop	45	50-75%	2x4 (each side)	5	5	80	8	8	1	Before each set	Every set (100%)	N/A	Helmets	N/A
			3	Acceleration to 70° sidestep to deceleration	5 m run-up, 70° sidestep, 5 m exit, stop	70	50-75%	2x4 (each side)	5	5	80	8	8	3	Before each set	Every set (100%)	N/A	Helmets	N/A
2	1	1	5	7.5 m acceleration to deceleration	2x 7.5 m run-up, stop	-	100%	10	2x7.5	0	150	0	20	4, 7	Before each set	Every set (100%)	N/A	Helmets	N/A
			2	Acceleration to 45° sidestep to deceleration	5 m run-up, 45° sidestep, 5 m exit, stop	45	50-75%	2x4 (each side)	5	5	80	8	8	1	Before each set	Every set (100%)	N/A	Helmets	N/A
			3	Acceleration to 70° sidestep to deceleration	5 m run-up, 70° sidestep, 5 m exit, stop	70	50-75%	2x4 (each side)	5	5	80	8	8	3	Before each set	Every set (100%)	N/A	Helmets	N/A
3	2	1	5	7.5 m acceleration to deceleration	2x 7.5 m run-up, stop	-	100%	8	2x7.5	0	120	0	16	5, 6	Before each set	Set 1-2, 4-6, 8 (75%)	N/A	Helmets	N/A
			2	Acceleration to 45° sidestep to deceleration	5 m run-up, sidestep, 5 m exit, stop	45	75-100%	2x3 (each side)	5	5	60	6	6	1	Before each set	Set 1, 3, 4, 6 (67%)	N/A	Helmets	N/A
			3	Acceleration to 70° sidestep to deceleration	5 m run-up, sidestep, 5 m exit, stop	70	75-100%	2x3 (each side)	5	5	60	6	6	3	Before each set	Set 1, 3, 4, 6 (67%)	N/A	Helmets	N/A
			4	Acceleration to 90° sidestep to deceleration	5 m run-up, sidestep, 5 m exit, stop	90	75-100%	2x3 (each side)	5	5	60	6	6	2	Before each set	Set 1, 3, 4, 6 (67%)	N/A	Helmets	N/A
4	2	1	5	7.5 m acceleration to deceleration	2x 7.5 m run-up, stop	-	100%	4	2x7.5	0	60	0	8	5	At least once	Set 1, 2, 4 (75%)	N/A	Helmets	N/A
			6	10 m acceleration to deceleration	2x 10 m run-up, stop	-	100%	4	2x10	0	80	0	8	6	At least once	Set 1, 2, 4 (75%)	N/A	Helmets	N/A
			7	45° zigzag to deceleration	5 m run-up, sidestep, 5 m run-up, sidestep, 5 m exit, stop	45	75-100%	2x2 (each side)	2x5	5	60	8	4	1	At least once	Set 1 (50%)	N/A	Helmets	N/A
			8	70° zigzag to deceleration	5 m run-up, sidestep, 5 m run-up, sidestep, 5 m exit, stop	70	75-100%	2x2 (each side)	2x5	5	60	8	4	3	At least once	Set 1 (50%)	N/A	Helmets	N/A
			9	90° zigzag to deceleration	5 m run-up, sidestep, 5 m run-up, sidestep, 5 m exit, stop	90	75-100%	2x2 (each side)	2x5	5	60	8	4	2	At least once	Set 1 (50%)	N/A	Helmets	N/A
5	3	1	6	10 m acceleration to deceleration	2x 10 m run-up, stop	-	100%	4	2x10	0	80	0	8	4	At least once	Set 1, 3 (50%)	N/A	Helmets	N/A
			6	10 m acceleration to deceleration	2x 10 m run-up, stop	-	100%	4	2x10	0	80	0	8	7	At least once	Set 1, 3 (50%)	N/A	Helmets	N/A
			8	70° zigzag to deceleration	5 m run-up, sidestep, 5 m run-up, sidestep, 5 m exit, stop	70	100%	2x2 (each side)	2x5	5	60	8	4	3	At least once	Set 1 (50%)	N/A	Helmets	N/A
			9	90° zigzag to deceleration	5 m run-up, sidestep, 5 m run-up, sidestep, 5 m exit, stop	90	100%	2x4 (each side)	2x5	5	120	16	8	2	At least once	Set 1, 3 (50%)	N/A	Helmets	N/A
6	3	2	10	40 m reactive acceleration to deceleration	2,5-10 m run-up, stop in reaction to coach's shout, repeat	-	100%	4	2.5-10	0	160	0	~20	4, 5, 6	Self-regulated	Set 1, 3 (50%)	Sagital (100%)	Helmets	Auditive (reactive)
			12	90° zigzag to deceleration with video feedback (frontal)	5 m run-up, sidestep, 5 m run-up, sidestep, 5 m exit, stop	90	100%	2x4 (each side)	2x5	5	120	16	8	2, 3	Self-regulated	Set 1, 3 (50%)	Frontal (100%)	Helmets	N/A
			11	Football handoff with 45° reactive cuts to deceleration	5 m run-up, anticipate side of handoff, side-step, handoff, 5 m exit, stop	45	100%	8	5	5	80	8	8	1	Self-regulated	Set 1,3,5,(7) (50%)	N/A	Helmets, football	Visual (anticipative)
7	4	2	13	40 m shadow accelerations to decelerations	Dyads, one athlete leads the other follows, 40 m	-	100%	4	2.5-10	0	160	0	~24	7	Self-regulated	Set 1, 3 (50%)	Frontal (100%)	Helmets	Visual (anticipative)
			14	90° zigzag to deceleration with video feedback (sagital)	5 m run-up, sidestep, 5 m run-up, sidestep, 5 m exit, stop	90	100%	2x4 (each side)	2x5	5	120	16	8	1	Self-regulated	Set 1, 3 (50%)	Sagital (100%)	Helmets	N/A
			15	70° anticipative zigzag	5 m run-up, anticipate free path, side-step, 5 m run-up, side-step, 5 m exit, stop	70	100%	8	2x5	5	120	16	8	2	Self-regulated	Set 1,3,5,(7) (50%)	N/A	Helmets	Visual (anticipative)
8	4	2	13	40 m shadow accelerations to decelerations	Dyads parallel perform 30 m of accelerations and decelerations	-	100%	4	2.5-10	0	160	0	~24	8	Self-regulated	Set 1 (50%)	N/A	Helmets	Visual (anticipative)
			16	90° zigzag to deceleration with ball catch and video feedback (frontal)	5 m run-up, ball catch, side-step, 5 m run-up, side-step, 5 m run-up, side-step, 5 m exit, stop	90	100%	2x4 (each side)	3x5	5	160	24	8	2, 3	Self-regulated	Set 1, 3 (50%)	Frontal (100%)	Helmets, football	N/A
			17	Tunnel drill with 3 opponents	3x 10 m run-up, evade opponent, 5 m exit	x	100%	3	3x10	5	105	9	0	1	Self-regulated	Self-regulated	N/A	Helmets, football	Visual (anticipative)
9	5	2	18	Accelerations to decelerations to backpedal	4x 7.5 m run-up, stop, 2.5 m backpedal	-	100%	2	4x7.5	0	75	0	8	6	Self-regulated	Set 1 (50%)	N/A	Helmets	N/A
			19	Reactive 90° zigzag to deceleration with video feedback (frontal)	5 m run-up, react to coach's shout, side-step, 5 m run-up, side-step, 5 m run-up, side-step, 5 m exit, stop	90	100%	6	3x5	5	120	18	6	1, 3	Self-regulated	Self-regulated	Frontal (self-regulated)	Helmets	Auditive (reactive)
			20	Reactive 45° tackling drill	5 m run-up, react to coach's hand sign, side-step, 5 m exit, tackling	45	100%	8	5	5	80	8	0	2	Self-regulated	Set 1, 3 (50%)	N/A	Full gear	Visual (reactive)
10	5	2	13	40 m shadow accelerations to decelerations	Dyads, one athlete leads the other follows, 40 m	-	100%	4	2.5-10	0	160	0	~24	6, 8	Self-regulated	Self-regulated	N/A	Helmets	Visual (anticipative)
			21	90° zigzag to deceleration with ball catch and video feedback (sagital)	5 m run-up, side-step, ball catch, 5 m run-up, side-step, 5 m run-up, side-step, 5 m exit, stop	90	100%	2x4 (each side)	3x5	5	160	24	8	1	Self-regulated	Self-regulated	Sagital (self-regulated)	Helmets, football	N/A
			17	Tunnel drill with 3 opponents	3x 10 m run-up, evade opponent, 5 m exit	x	100%	3	3x10	5	105	9	0	1	Self-regulated	Self-regulated	N/A	Helmets, football	Visual (anticipative)
11	6	3	19	Reactive 90° zigzag to deceleration with video feedback (frontal)	5 m run-up, react to coach's shout, side-step, 5 m run-up, side-step, 5 m run-up, side-step, 5 m exit, stop	90	100%	6	3x5	5	120	18	6	3	Self-regulated	Self-regulated	Frontal (self-regulated)	Full gear	Auditive (reactive)
			22	90° cut to reactive 45° tackling drill	5 m run-up, side-step, 7.5 m run-up, react to coach's hand sign, side-step, 5 m exit, tackling	45; 90	100%	2x4 (each side)	5;7.5	5	140	16	0	2	Self-regulated	Self-regulated	N/A	Full gear	Visual (reactive)
			23	Cutting past defender	Attacker must score in a zone 20 m away, defender approaches, attacker side-steps past defender	x	100%	6	x	0	120	6	0	1	Self-regulated	Self-regulated	N/A	Full gear, football	Visual (anticipative)
12	6	3	24	90° reactive cuts	Vision on coach entire time, run-up, side-step in reaction to coach's hand sign, run-up, side-step in reaction to coach's hand sign, exit	90	100%	2	2x~5	~5	~30	4	0	1	Self-regulated	Self-regulated	N/A	Full gear	Visual (reactive)
			25	90° zigzag to deceleration with ball catch and video feedback (frontal)	5 m run-up, side-step, ball catch, 7.5 m run-up, side-step, 5 m exit, stop	90	100%	2x4 (each side)	5;7.5	5	140	16	8	3	Self-regulated	Self-regulated	Frontal (self-regulated)	Full gear, football	N/A
			26	Anticipative 90° zigzag to deceleration with ball catch	5 m run-up, anticipate free path, side-step, 5 m run-up, ball catch, side-step, 5 m exit, stop	90	100%	6	2x5	5	90	12	6	2	Self-regulated	Self-regulated	N/A	Full gear, football	Visual (anticipative)
			27	Reactive cut to 90° zigzag competition	Carry ball, simultaneous start, 5 m run-up, 45° sidestep in reaction to coach's shout, 3x 90° zigzag with 5 m between cones, 5 m exit, stop	45, 90	100%	3	4x5	5	75	12	3	1	Self-regulated	Self-regulated	N/A	Full gear, football	Auditive (reactive)

## Sheet: Target kinematics
#	Movement	Target kinematic
1	Cutting	Active limb at touchdown and impulsive push-off
2	Cutting	Trunk lean toward the intended direction of travel
3	Cutting	Trunk rotation toward the intended direction of travel
4	Deceleration	Anterior foot touchdown
5	Deceleration	Lowering center of mass
6	Deceleration	Posterior trunk lean
7	Deceleration	Neutral knee alignment
8	Deceleration	Few braking steps as possible
